# Supplementary material for: New Surgical Criteria for Intraductal Papillary Mucinous Neoplasm Based on the Age-Adjusted Charlson Comorbidity Index Values and Presence of Solid Component
Source: Diagnostics (Basel). 2024 Nov 17;14(22):2582. doi: 10.3390/diagnostics14222582 (PMC11592943; doi:10.3390/diagnostics14222582)
Supplement: Supplementary file 1 [file diagnostics-14-02582-s001.zip]

Archive with 6 entries (6 files):
- Figure legends.pdf
- Figure S1.tif
- Figure S2.tif
- Figure S3.tif
- Figure S4.tif
- Table S1.xlsx
