# Supplementary material for: New Surgical Criteria for Intraductal Papillary Mucinous Neoplasm Based on the Age-Adjusted Charlson Comorbidity Index Values and Presence of Solid Component
Source: Diagnostics (Basel). 2024 Nov 17;14(22):2582. doi: 10.3390/diagnostics14222582 (PMC11592943; doi:10.3390/diagnostics14222582)
Supplement: Supplementary file 1 [file diagnostics-14-02582-s001.zip › Table S1.xlsx]

## Sheet: Sheet1
Table S1. The causes of death among the study patients.
	n = 115
Death, n (%)	37 (32.2)
IPMN-related death, n (%)	19 (16.5)
IPMN-unrelated death, n (%)	12 (10.5)
Other organ cancers, n (%)	3 (2.5)
Aspiration pneumonia, n (%)	2 (1.7)
Cardiovascular disease, n (%)	1 (0.9)
Cholangitis, n (%)	1 (0.9)
Alcoholic liver cirrhosis, n (%)	1 (0.9)
Liver abscess, n (%)	1 (0.9)
Uremia, n (%)	1 (0.9)
Duodenal hemorrhage, n (%)	1 (0.9)
Lung hemorrhage, n (%)	1 (0.9)
Unknown, n (%)	6 (5.2)
IPMN, intraductal papillary mucinous neoplasm
